# Supplementary material for: Demonstration of T-Cell Monotypia Using Anti-TCRbeta1/2 (TRBC1/2) Immunostaining as a Rapid and Cost-Effective Alternative to PCR-Based Clonality Studies for the Diagnosis of T-Cell Lymphoma
Source: Diagnostics (Basel). 2024 Nov 6;14(22):2479. doi: 10.3390/diagnostics14222479 (PMC11593183; doi:10.3390/diagnostics14222479)
Supplement: Supplementary file 1 [file diagnostics-14-02479-s001.zip]

Archive with 2 entries (2 files):
- Suppl Table S1.xlsx
- Supplementary Figures combined FINAL.pdf
