# Supplementary material for: Demonstration of T-Cell Monotypia Using Anti-TCRbeta1/2 (TRBC1/2) Immunostaining as a Rapid and Cost-Effective Alternative to PCR-Based Clonality Studies for the Diagnosis of T-Cell Lymphoma
Source: Diagnostics (Basel). 2024 Nov 6;14(22):2479. doi: 10.3390/diagnostics14222479 (PMC11593183; doi:10.3390/diagnostics14222479)
Supplement: Supplementary file 1 [file diagnostics-14-02479-s001.zip › Suppl Table S1.xlsx]

## Sheet: RNAseq C2 to C1 ratios
RNASeq TRBC1: TRBC2 ratio calculations
Study	Sample	T cell subtype	Total read count	Total clone count	C1 mRNA read count	C2 mRNA read count	C1:C2 mRNA ratio	C2:C1 mRNA ratio	C1 mRNA clone count	C2 mRNA clone count	C1:C2 cell ratio	C2:C1 cell ratio
CD4, Healthy blood, Kasatskaya SA et al, 2020 (SRP285949)	SRR12749611	Tfh	4743945	159234	2235907	2508038	0.891496	1.12171	71521	87713	0.815398	1.2264
	SRR12749612	Treg	3804273	76769	1630649	2173624	0.750198	1.33298	33531	43238	0.775498	1.28949
	SRR12749613	Th1-17	2310826	66747	1138540	1172286	0.971214	1.02964	30246	36501	0.828635	1.2068
	SRR12749614	Th2a	1255098	37886	540873	714225	0.757287	1.3205	17167	20719	0.828563	1.20691
	SRR12749615	Th17	1515706	79325	665510	850196	0.782772	1.27751	34669	44656	0.776357	1.28807
	SRR12749616	Th2	2168680	82360	1014669	1154011	0.879254	1.13733	36443	45917	0.793671	1.25997
	SRR12749617	Th22	1446048	52818	672293	773755	0.868871	1.15092	23966	28852	0.830653	1.20387
	SRR12749618	Th1	1777825	48653	823097	954728	0.862127	1.15992	21425	27228	0.786874	1.27085
	SRR12749619	Tfh	1838618	98898	871390	967228	0.900915	1.10998	43419	55479	0.78262	1.27776
	SRR12749620	Treg	3062090	58242	1233666	1828424	0.674715	1.48211	26172	32070	0.81609	1.22536
	SRR12749621	Th1-17	2570186	47607	1124205	1445981	0.777469	1.28623	21506	26101	0.823953	1.21366
	SRR12749622	Th2a	1428607	35319	688238	740369	0.929588	1.07575	16300	19019	0.857038	1.16681
	SRR12749623	Th17	1761899	67108	754363	1007536	0.748721	1.33561	30950	36158	0.855965	1.16827
	SRR12749624	Th2	1069441	48820	503793	565648	0.890648	1.12278	21756	27064	0.803872	1.24398
	SRR12749625	Th22	1648730	35832	711543	937187	0.759233	1.31712	16052	19780	0.811527	1.23225
	SRR12749626	Th1	1212038	42777	584565	627473	0.931618	1.0734	18867	23910	0.789084	1.26729
	SRR12749627	Tfh	903153	101229	396994	506159	0.784327	1.27498	41583	59646	0.697163	1.43438
	SRR12749628	Treg	2917550	61043	1286303	1631247	0.78854	1.26817	25834	35209	0.733733	1.36289
	SRR12749629	Th1-17	2790825	31226	997511	1793314	0.556239	1.79779	13949	17277	0.807374	1.23858
	SRR12749630	Th2a	365350	18241	149573	215777	0.693183	1.44262	8255	9986	0.826657	1.20969
	SRR12749631	Th17	1714001	39756	724596	989405	0.732355	1.36546	15361	24395	0.629678	1.58811
	SRR12749632	Th2	2355346	42264	1063309	1292037	0.822971	1.21511	17992	24272	0.741266	1.34904
	SRR12749633	Th22	1472492	26197	534496	937996	0.569828	1.75492	11785	14412	0.817721	1.22291
	SRR12749634	Th1	1992386	22238	832858	1159528	0.718273	1.39223	9889	12349	0.800794	1.24876
	SRR12749635	Tfh	7349062	156606	3049071	4299991	0.709088	1.41026	63518	93088	0.682344	1.46554
	SRR12749636	Treg	2641287	87819	993692	1647595	0.603117	1.65805	34852	52967	0.657995	1.51977
	SRR12749637	Treg	668576	56137	242919	425657	0.570692	1.75226	24246	31891	0.760277	1.31531
	SRR12749638	Th1-17	2217607	75442	974921	1242686	0.784527	1.27465	31406	44036	0.713189	1.40215
	SRR12749639	Th1-17	1265669	53798	538270	727399	0.739993	1.35136	22254	31544	0.705491	1.41745
	SRR12749640	Th2a	4454380	63494	1675437	2778943	0.602904	1.65864	27188	36306	0.748857	1.33537
	SRR12749641	Th17	2316791	66816	871523	1445268	0.603018	1.65832	25641	41175	0.622732	1.60583
	SRR12749642	Th17	4322919	67825	1630830	2692089	0.605786	1.65075	26804	41021	0.653421	1.53041
	SRR12749643	Th2	2837290	72476	1127494	1709796	0.659432	1.51646	29755	42721	0.696496	1.43576
	SRR12749644	Th22	3787494	54225	1320976	2466518	0.535563	1.86719	22960	31265	0.734368	1.36172
	SRR12749645	Th1	3544979	78677	1347112	2197867	0.612918	1.63154	30850	47827	0.645033	1.55031
	SRR12749646	Tfh	2080556	133139	966899	1113657	0.86822	1.15178	55086	78053	0.705751	1.41693
	SRR12749647	Treg	2426828	89732	1030190	1396638	0.737621	1.35571	39268	50464	0.778139	1.28512
	SRR12749648	Th1-17	3204969	37366	1410435	1794534	0.785962	1.27233	16083	21283	0.755674	1.32332
	SRR12749649	Th2a	1514966	29939	690859	824107	0.838312	1.19287	13130	16809	0.781129	1.2802
	SRR12749650	Th17	1733247	69654	774812	958435	0.808414	1.23699	28638	41016	0.698215	1.43222
	SRR12749651	Th2	3043367	64744	1354271	1689096	0.801773	1.24724	26603	38141	0.697491	1.43371
	SRR12749652	Th22	1967147	40284	815567	1151580	0.708216	1.412	17514	22770	0.76917	1.3001
	SRR12749653	Th1	1814776	36078	826458	988318	0.836227	1.19585	14041	22037	0.637156	1.56948
	Th1: T helper cell 1, Th2: T helper cell 2, Th2a: non-classical T helper cell 2, Th22: T helper cell 22, Th17: T helper cell 17, Treg: regulatory T cell, Tfh: follicular T helper cell
	Tfh cells (CXCR5+), Th1 cells (non-Tfh/Th22/Treg CCR4−CCR6−CXCR3+), Th1-17 cells (non-Tfh/Th22/Treg CCR4−CCR6+CXCR3+), Th17 cells (non-Tfh/Th22/Treg CCR4+CCR6+CXCR3−), Th22 cells (CCR10+), Th2a cells (non-Tfh/Th22/Treg CCR4+CCR6−CRTh2+CXCR3−), Th2 cells (non-Tfh/Th22/Treg CCR4+CCR6−CRTh2−CXCR3−), or Tregs (CD25highCD127low)
CD4, Healthy duodenum, Fowler et al.	N34	CD4+ T cells	338903	4327	126368	212535	0.594575	1.68187	1858	2469	0.752531	1.32885
	N35	CD4+ T cells	62449	1307	27272	35177	0.775279	1.28986	616	691	0.891462	1.12175
	N36	CD4+ T cells	135656	4757	59219	76437	0.774743	1.29075	2006	2751	0.729189	1.37139
	N37	CD4+ T cells	246022	4799	90234	155788	0.57921	1.72649	1742	3057	0.56984	1.75488
	N38	CD4+ T cells	517053	8196	195524	321529	0.608107	1.64445	3558	4638	0.767141	1.30354
	N39	CD4+ T cells	178311	4640	76773	101538	0.756101	1.32257	1972	2668	0.73913	1.35294
	N40	CD4+ T cells	223250	3344	85393	137857	0.619432	1.61438	1294	2050	0.63122	1.58423
	N41	CD4+ T cells	42270	1296	16794	25476	0.659209	1.51697	522	774	0.674419	1.48276
CD8, Healthy duodenum, Fowler et al.	N34	CD8+ T cells	280261	1187	97104	183157	0.530168	1.88619	389	798	0.487469	2.05141
	N35	CD8+ T cells	92055	427	12534	79521	0.157619	6.34442	160	267	0.599251	1.66875
	N36	CD8+ T cells	682740	1850	522861	159879	3.27035	0.305777	808	1042	0.775432	1.2896
	N37	CD8+ T cells	462967	2630	106709	356258	0.299527	3.33859	687	1943	0.353577	2.82824
	N38	CD8+ T cells	1334488	3171	295595	1038893	0.284529	3.51458	1278	1893	0.675119	1.48122
	N39	CD8+ T cells	918136	2256	555822	362314	1.53409	0.651853	931	1325	0.702642	1.4232
	N40	CD8+ T cells	144936	1444	51200	93736	0.546215	1.83078	501	943	0.531283	1.88224
	N41	CD8+ T cells	155462	893	31276	124186	0.251848	3.97065	274	619	0.442649	2.25912
CD4, Coeliac duodenum, Fowler et al.	C53	CD4+ T cells	197860	10564	78408	119452	0.656398	1.52347	4333	6231	0.695394	1.43803
	C54	CD4+ T cells	278913	3667	106815	172098	0.620664	1.61118	1475	2192	0.672901	1.4861
	C55	CD4+ T cells	33828	921	14323	19505	0.734325	1.3618	389	532	0.731203	1.36761
	C56	CD4+ T cells	217763	6294	86107	131656	0.65403	1.52898	2553	3741	0.682438	1.46533
	C57	CD4+ T cells	811319	13919	343504	467815	0.734273	1.36189	5352	8567	0.624723	1.60071
	C58	CD4+ T cells	312946	5129	102273	210673	0.485459	2.05991	1746	3383	0.51611	1.93757
	C59	CD4+ T cells	59960	1499	24307	35653	0.681766	1.46678	598	901	0.663707	1.50669
	C60	CD4+ T cells	239272	10618	93939	145333	0.646371	1.5471	3704	6914	0.535725	1.86663
	C61	CD4+ T cells	384512	13112	135613	248899	0.544852	1.83536	5134	7978	0.64352	1.55395
	C62	CD4+ T cells	74608	2016	28251	46357	0.609423	1.6409	811	1205	0.673029	1.48582
	C63	CD4+ T cells	157833	2798	59872	97961	0.611182	1.63617	1088	1710	0.636257	1.57169
	C64	CD4+ T cells	123561	1880	38670	84891	0.455525	2.19527	632	1248	0.50641	1.97468
CD8, Coeliac duodenum, Fowler et al.	C53	CD8+ T cells	194939	5850	61058	133881	0.456062	2.19269	1997	3853	0.518297	1.92939
	C54	CD8+ T cells	196512	3509	67511	129001	0.523337	1.91081	1339	2170	0.617051	1.62061
	C55	CD8+ T cells	70576	936	18214	52362	0.347848	2.87482	300	636	0.471698	2.12
	C56	CD8+ T cells	533649	7052	147424	386225	0.381705	2.61982	2496	4556	0.547849	1.82532
	C57	CD8+ T cells	1296448	19396	305427	991021	0.308194	3.24471	5826	13570	0.429329	2.32921
	C58	CD8+ T cells	508989	4035	130172	378817	0.343628	2.91013	1061	2974	0.356759	2.80302
	C59	CD8+ T cells	108692	1494	35638	73054	0.487831	2.04989	477	1017	0.469027	2.13208
	C60	CD8+ T cells	600010	6559	136454	463556	0.294364	3.39716	1702	4857	0.350422	2.8537
	C61	CD8+ T cells	729371	7215	207297	522074	0.397064	2.51848	2319	4896	0.473652	2.11125
	C62	CD8+ T cells	61452	1052	18665	42787	0.436231	2.29237	317	735	0.431293	2.31861
	C63	CD8+ T cells	317078	1356	224843	92235	2.43772	0.41022	550	806	0.682382	1.46545
	C64	CD8+ T cells	91614	665	14078	77536	0.181567	5.5076	162	503	0.322068	3.10494
